# Supplementary material for: Case report: recurrent chest pain as initial manifestation of rapidly progressing light-chain cardiac amyloidosis with microvascular infiltration—a novel red flag associated with poor outcomes
Source: Eur Heart J Case Rep. 2025 Oct 11;9(11):ytaf521. doi: 10.1093/ehjcr/ytaf521 (PMC12646144; doi:10.1093/ehjcr/ytaf521)
Supplement: ytaf521_Supplementary_Data [file ytaf521_supplementary_data.zip]

Archive with 7 entries (7 files):
- CAG x LAD-Cx 02.2023.avi
- CAG x LAD-Cx 06.2024.avi
- CAG x RCA 02.2023.avi
- CAG x RCA 06.2024.avi
- Echocardiography Apical 4 Chamber View 02.2023.avi
- Echocardiography Apical 4 Chamber View 06.2024.avi
- Echocardiography Subxiphoid View 06.2024.avi
